# Supplementary material for: Light Regulation of LoCOP1 and Its Role in Floral Scent Biosynthesis in Lilium ‘Siberia’
Source: Plants (Basel). 2023 May 16;12(10):2004. doi: 10.3390/plants12102004 (PMC10223427; doi:10.3390/plants12102004)
Supplement: Supplementary file 1 [file plants-12-02004-s001.zip]

Archive with 1 entries (1 files):
- plants-2387352-supplementary material.pdf
